# Supplementary material for: Effects of Obesity on Bone Healing in Rats
Source: Int J Mol Sci. 2021 Dec 11;22(24):13339. doi: 10.3390/ijms222413339 (PMC8704371; doi:10.3390/ijms222413339)
Supplement: Supplementary file 1 [file ijms-22-13339-s001.zip]

Archive with 1 entries (1 files):
- ijms-1465654-supplementary.pdf
